# Supplementary material for: A Simulation-Based Mechanical System-Identification Framework for Non-Invasive Lung Diagnostics and Personalized Pulmonary Rehabilitation
Source: Life (Basel). 2026 Mar 27;16(4):555. doi: 10.3390/life16040555 (PMC13118028; doi:10.3390/life16040555)
Supplement: Supplementary file 1 [file life-16-00555-s001.zip]

Archive with 1 entries (1 files):
- life-4208960-supplementary.pdf
